# Supplementary material for: Effect of Combined Bee Venom Acupuncture and NSAID Treatment for Non-Specific Chronic Neck Pain: A Randomized, Assessor-Blinded, Pilot Clinical Trial
Source: Toxins (Basel). 2021 Jun 23;13(7):436. doi: 10.3390/toxins13070436 (PMC8309931; doi:10.3390/toxins13070436)
Supplement: Supplementary file 1 [file toxins-13-00436-s001.zip]

Archive with 3 entries (2 files):
- toxins-1239589-supplementary/
- toxins-1239589-supplementary/Supplement 1.xlsx
- toxins-1239589-supplementary/Supplement 2.pdf
