# Supplementary material for: Effect of Combined Bee Venom Acupuncture and NSAID Treatment for Non-Specific Chronic Neck Pain: A Randomized, Assessor-Blinded, Pilot Clinical Trial
Source: Toxins (Basel). 2021 Jun 23;13(7):436. doi: 10.3390/toxins13070436 (PMC8309931; doi:10.3390/toxins13070436)
Supplement: Supplementary file 1 [file toxins-13-00436-s001.zip › toxins-1239589-supplementary/Supplement 1.xlsx]

## Sheet: Visit log
			Screening	Week 1		Week 2		Week 3		Week 4	Week 8
Screening number	Random number	Group	Visit 1 (Screening)	Visit 2 (Baseline)	Visit 3	Visit 4	Visit 5	Visit 6	Visit 7	Visit 8	Visit 9
1	1	Combined	2013-07-12	2013-07-12	2013-07-16	2013-07-23	2013-07-25	2013-07-29	2013-08-01	2013-08-14	2013-09-09
2	2	NSAIDs	2013-07-12	2013-07-12	2013-07-16	2013-07-19	2013-07-22	2013-07-26	2013-07-29	2013-08-12	2013-09-05
3	13	Combined	2013-07-12	2013-07-19	2013-07-23	2013-07-26	2013-07-30	2013-08-06	2013-08-09	2013-08-16	2013-09-13
4	5	Combined	2013-07-12	2013-07-16	2013-07-19	2013-07-23	2013-07-26	2013-07-30	2013-08-02	2013-08-13	2013-09-10
5	3	NSAIDs	2013-07-13	2013-07-13	2013-07-15	2013-07-20	2013-07-22	2013-07-27	2013-07-29	2013-08-17	2013-09-07
6	4	NSAIDs	2013-07-13	2013-07-13	2013-07-15	2013-07-20	2013-07-23	2013-07-27	2013-07-29	2013-08-10	2013-09-07
7	6	Combined	2013-07-16	2013-07-16	2013-07-19	2013-07-23	2013-07-26	2013-07-30	2013-08-02	2013-08-14	2013-09-10
8	7	BVA	2013-07-16	2013-07-16	2013-07-18	2013-07-23	2013-07-25	2013-07-30	2013-08-05	2013-08-12	2013-09-11
9	8	BVA	2013-07-16	2013-07-16	2013-07-18	2013-07-23	2013-07-25	2013-07-30	2013-08-02	2013-08-13	2013-09-10
10	9	NSAIDs	2013-07-17	2013-07-17	2013-07-19	2013-07-23	2013-07-29	2013-07-30	2013-08-02	2013-08-14	2013-09-10
11	10	NSAIDs	2013-07-17	2013-07-17	2013-07-22	2013-07-25	drop-out
12	11	BVA	2013-07-18	2013-07-18	2013-07-24	2013-07-26	2013-07-31	2013-08-05	2013-08-07	2013-08-16	2013-09-11
13	12	NSAIDs	2013-07-18	2013-07-18	2013-07-22	2013-07-25	2013-07-29	2013-08-01	2013-08-06	2013-08-14	2013-09-10
14	14	Combined	2013-07-18	2013-07-19	2013-07-23	2013-07-26	2013-07-31	2013-08-02	2013-08-06	2013-08-16	2013-09-12
15	15	NSAIDs	2013-07-19	2013-07-19	2013-07-22	2013-07-26	2013-07-29	2013-08-02	2013-08-05	drop-out
16	22	NSAIDs	2013-07-23	2013-07-31	2013-08-02	2013-08-07	2013-08-10	2013-08-14	2013-08-16	2013-08-28	2013-09-25
17	16	Combined	2013-07-23	2013-07-23	2013-07-25	2013-07-30	2013-08-01	2013-08-07	2013-08-09	2013-08-19	2013-09-23
18	17	BVA	2013-07-23	2013-07-23	2013-07-25	2013-07-30	2013-08-01	2013-08-06	2013-08-09	2013-08-19	2013-09-17
19	18	NSAIDs	2013-07-26	2013-07-26	2013-07-31	2013-08-01	2013-08-06	2013-08-08	2013-08-12	2013-08-23	2013-09-17
20	19	Combined	2013-07-26	2013-07-26	2013-08-01	2013-08-05	2013-08-08	2013-08-10	2013-08-12	2013-08-22	2013-09-17
21	20	Combined	2013-07-30	2013-07-30	2013-08-02	2013-08-06	2013-08-09	2013-08-13	2013-08-16	2013-08-29	2013-09-24
22	21	BVA	2013-07-31	2013-07-31	2013-08-02	2013-08-06	2013-08-08	2013-08-13	2013-08-16	2013-08-26	2013-09-25
23			2013-07-31	Screening fail
24	23	BVA	2013-08-01	2013-08-01	2013-08-06	2013-08-12	2013-08-14	2013-08-16	2013-08-21	2013-08-28	2013-09-24
25	24	Combined	2013-08-02	2013-08-02	2013-08-06	2013-08-09	2013-08-12	2013-08-16	2013-08-21	2013-08-28	2013-09-27
26	25	Combined	2013-08-02	2013-08-02	2013-08-06	2013-08-09	2013-08-13	2013-08-16	2013-08-20	2013-08-30	2013-09-27
27	27	NSAIDs	2013-08-13	2013-08-13	2013-08-16	2013-08-20	2013-08-23	2013-08-27	2013-08-30	2013-09-09	2013-10-08
28	26	BVA	2013-08-13	2013-08-13	2013-08-19	2013-08-23	2013-08-27	2013-09-02	2013-09-06	2013-09-10	2013-10-10
29	28	NSAIDs	2013-08-13	2013-08-13	2013-08-16	2013-08-23	2013-08-29	2013-09-02	2013-09-03	2013-09-17	2013-10-08
30	29	Combined	2013-08-14	2013-08-14	2013-08-20	2013-08-23	2013-08-27	2013-08-30	2013-09-03	2013-09-09	2013-10-11
31	30	Combined	2013-08-20	2013-08-20	2013-08-23	2013-08-27	2013-08-30	2013-09-03	2013-09-09	2013-09-16	2013-10-14
32	31	BVA	2013-08-21	2013-08-21	2013-08-27	2013-08-30	2013-09-03	2013-09-10	2013-09-13	2013-09-17	2013-10-17
33	32	NSAIDs	2013-08-23	2013-08-23	2013-08-26	2013-08-30	2013-09-05	2013-09-07	2013-09-13	2013-09-17	2013-10-19
34	33	NSAIDs	2013-08-23	2013-08-23	2013-08-26	2013-08-30	2013-09-03	2013-09-06	2013-09-12	2013-09-23	2013-10-15
35	34	Combined	2013-08-27	2013-08-27	2013-08-29	2013-09-03	2013-09-06	2013-09-10	2013-09-13	2013-09-26	2013-10-21
36	35	BVA	2013-08-27	2013-08-27	2013-08-30	2013-09-03	2013-09-06	2013-09-10	2013-09-13	2013-09-26	2013-10-21
37	36	BVA	2013-08-27	2013-08-27	2013-09-02	2013-09-06	2013-09-10	2013-09-12	2013-09-16	2013-09-24	2013-10-16
38	37	Combined	2013-08-28	2013-08-28	2013-08-30	2013-09-03	drop-out
39	38	Combined	2013-08-28	2013-08-28	2013-08-30	drop-out
40	39	BVA	2013-08-30	2013-08-30	2013-09-03	2013-09-06	2013-09-11	2013-09-13	2013-09-16	2013-09-24	2013-10-23
41	40	Combined	2013-08-30	2013-08-30	2013-09-03	2013-09-06	2013-09-11	2013-09-13	2013-09-17	2013-09-25	2013-10-23
42	41	NSAIDs	2013-09-03	2013-09-03	2013-09-06	2013-09-10	2013-09-13	2013-09-17	2013-09-24	2013-10-01	2013-10-29
43			2013-09-03	Screening fail
44	42	BVA	2013-09-04	2013-09-04	2013-09-09	2013-09-11	2013-09-16	2013-09-23	2013-09-26	2013-10-02	2013-10-29
45	43	Combined	2013-09-06	2013-09-06	2013-09-10	2013-09-13	2013-09-17	2013-09-24	2013-09-27	2013-10-04	2013-10-31
46	44	Combined	2013-09-13	2013-09-13	2013-09-17	2013-09-24	2013-09-26	2013-10-01	2013-10-04	2013-10-11	2013-11-08
47	45	BVA	2013-09-17	2013-09-17	2013-09-23	2013-09-27	2013-10-01	2013-10-04	2013-10-10	2013-10-15	drop-out
48	46	NSAIDs	2013-09-24	2013-09-24	2013-09-26	2013-10-01	drop-out
49	47	Combined	2013-09-24	2013-09-24	2013-09-28	2013-10-02	2013-10-05	2013-10-08	2013-10-12	2013-10-22	2013-11-18
50	48	Combined	2013-09-24	2013-09-24	2013-09-26	2013-10-01	2013-10-05	2013-10-08	2013-10-14	2013-10-22	2013-11-18
51	49	BVA	2013-10-01	2013-10-01	2013-10-07	2013-10-11	2013-10-15	2013-10-17	2013-10-21	2013-10-29	2013-11-26
52	50	BVA	2013-10-02	2013-10-02	2013-10-08	2013-10-10	2013-10-14	2013-10-18	2013-10-22	2013-10-28	2013-11-27
53	51	BVA	2013-10-02	2013-10-02	2013-10-08	2013-10-10	2013-10-14	2013-10-18	2013-10-22	2013-10-28	2013-11-27
54	52	BVA	2013-10-16	2013-10-16	2013-10-18	2013-10-22	2013-10-25	2013-10-28	2013-10-31	2013-11-07	2013-12-11
55	53	NSAIDs	2013-10-17	2013-10-17	2013-10-21	2013-10-24	2013-10-28	2013-10-30	2013-11-07	2013-11-15	2013-12-11
56	55	BVA	2013-10-22	2013-10-23	2013-10-25	2013-10-30	2013-11-01	2013-11-05	2013-11-08	2013-11-19	2013-12-18
57	54	NSAIDs	2013-10-23	2013-10-23	2013-10-28	2013-10-30	2013-11-04	2013-11-05	2013-11-08	2013-11-20	2013-12-19
58	56	BVA	2013-10-24	2013-10-24	2013-10-28	2013-10-31	2013-11-04	2013-11-07	2013-11-11	2013-11-21	2013-12-18
59	57	NSAIDs	2013-10-29	2013-10-29	2013-10-31	2013-11-05	2013-11-08	2013-11-12	2013-11-19	2013-11-26	2013-12-24
60	58	BVA	2013-10-30	2013-10-30	2013-11-04	2013-11-09	2013-11-11	2013-11-14	2013-11-20	2013-11-28	2013-12-23
61	60	NSAIDs	2013-10-30	2013-11-01	2013-11-04	2013-11-08	2013-11-11	2013-11-15	2013-11-20	2013-11-28	2013-12-26
62	59	NSAIDs	2013-10-30	2013-10-31	2013-11-04	2013-11-08	2013-11-11	2013-11-15	2013-11-20	2013-11-28	2013-12-26
